# Supplementary material for: (−)-Agelasidine A Induces Endoplasmic Reticulum Stress-Dependent Apoptosis in Human Hepatocellular Carcinoma
Source: Mar Drugs. 2022 Jan 29;20(2):109. doi: 10.3390/md20020109 (PMC8875608; doi:10.3390/md20020109)
Supplement: Supplementary file 1 [file marinedrugs-20-00109-s001.zip]

Archive with 1 entries (1 files):
- marinedrugs-1524221-supplementary.pdf
